# Supplementary material for: Single-cell analysis reveals transcriptomic features and therapeutic targets in primary pulmonary lymphoepithelioma-like carcinoma
Source: Commun Biol. 2025 Mar 8;8:394. doi: 10.1038/s42003-025-07819-0 (PMC11890618; doi:10.1038/s42003-025-07819-0)
Supplement: Supplementary file 2 — Supplementary Data 1–16 [file 42003_2025_7819_MOESM2_ESM.xlsx]

## Sheet: Supplementary Data 1
Supplementary Data 1.Clinicopathological Information of Samples for Single-nucleus RNA-seq
designation	tissue	gender	age	stage	EBER in situ	distant metastasis	primary	10X
PPLELC01	Tumor	male	53	T4N3M1b IVB	+	Bone	yes	yes
PPLELC02	Tumor	male	56	T2bN2M0 IIIA	+		yes	yes
PPLELC03	Tumor	female	54	T1aN0M0 IA1	+		yes	yes
PPLELC04	adjacent	female	50	T1bN0M0 IA2	-		no	yes
GSM4058915	adjacent	female	66	-	-		no	yes
GSM4058912	adjacent	male	64	-	-		no	yes

## Sheet: Supplementary Data 2
Supplementary Data 2. Cell fractions of 3'droplet-based single-nucleus RNA-seq data
Cluster	normal	ppLELC
Total	18454 (100%)	31553 (100%)
Epithelial cell	6388 (34.61%)	17739 (56.22%)
T cell	502 (2.72%)	6615(20.97%)
fiborblast	1235 (6.69%)	1738 (5.51%)
myeloid cells	9653(52.31%)	2232 (7.07%)
B cell	47 (0.25%)	2860 (9.06%)
Endothelial cell	629 (3.41%)	369 (1.17%)

## Sheet: Supplementary Data 3
Supplementary Data 3. Information of 3'droplet-based single-nucleus RNA-seq data.
Samples	Estimated Number of Cells	Mean Reads per Cell	Median Genes per Cell	Number of Reads	Valid Barcodes	Sequencing Saturation	Q30 Bases in Barcode	Q30 Bases in RNA Read	Q30 Bases in UMI	Reads Mapped to Genome	Reads Mapped Confidently to Genome	Reads Mapped Confidently to Intergenic Regions	Reads Mapped Confidently to Intronic Regions	Reads Mapped Confidently to Exonic Regions	Reads Mapped Confidently to Transcriptome	Reads Mapped Antisense to Gene	Fraction Reads in Cells	Total Genes Detected	Median UMI Counts per Cell
PPLELC01	15999	23911	1595	382561672	0.945	0.482	0.974	0.928	0.97	0.952	0.925	0.055	0.677	0.193	0.315	0.543	0.807	32256	2439
PPLELC02	19193	23094	1695	443247919	0.955	0.566	0.975	0.935	0.971	0.945	0.916	0.052	0.613	0.252	0.558	0.284	0.842	32651	2968
PPLELC03	7323	82906	1638	607121083	0.94	0.857	0.959	0.895	0.938	0.889	0.809	0.057	0.514	0.239	0.603	0.123	0.609	30995	2446
PPLELC04	10548	34368	2385	362523935	0.972	0.583	0.961	0.907	0.931	0.956	0.933	0.059	0.651	0.223	0.545	0.307	0.879	31800	5526

## Sheet: Supplementary Data 4
Supplementary Data 4. List of canonical markers to assign the cell types and their references.
Class	Figures	Cell types	Genes	PMID
6 cell lineages	Fig. 1	Epithelial cells	EPCAM, KRT19, CDH1, KRT18	28474673, 31067475
	Fig. 1	T lymphocytes	CD3D, CD3E, CD3G, TRAC	28475900, 31209336
	Fig. 1	B lymphocytes	CD79A, IGHM, IGHG3, IGHA2	31712411, 30523328
	Fig. 1	Myeloid cells	CD68, MARCO, FCGR3A (CD16), LYZ	28475900, 29967419
	Fig. 1	Fibroblasts	DCN, COL1A1, COL1A2, THY1	31209336, 29198524
	Fig. 1	Endothelial cells	PECAM1, CLDN5, FLT1, RAMP2	30674341, 21460247, 23355623
A subset of Epithelial cells	Fig. 2	AT1	AGER	30554520
	Fig. 2	AT2	SFTPC, LAMP3	30554520
	Fig. 2	Club	SCGB1A1	30554520
	Fig. 2	Ciliated	FOXJ1, RFX2	30554520
	Fig. 2	Basal	KRT5,KRT17,NGFR,TP63	30554520
A subset of T/NK cells	Fig. 4	CD4+ T	IL7R, CD4	14662907, 28475900
	Fig. 4	CD8+ T	CD8A, CD8B	28475900
	Fig. 4	Naïve	TCF7, SELL, LEF1, CCR7	29942094
	Fig. 4	Exhausted	LAG3, TIGIT, PDCD1, HAVCR2	29942094
	Fig. 4	Cytotoxic	IL2, GZMA, GNLY, PRF1, GZMB, GZMK, IFNG, NKG7	29942094
	Fig. 4	Treg	IL2RA, FOXP3, IKZF2, TGFB1, TGFB3, TGFBI, TGFBR1	29942094, 28474673
	Fig. 4	T follicular helper	MAF, CXCR5, PDCD1, CXCL13	28265271, 28570278
	Fig. 4	T helper 17	IRF4, CREM, NR4A2	21381156, 27680869, 23437182
	Fig. 4	T helper 1	STAT4, IFNG, IL12RB2	24987392, 21685955
	Fig. 4	T helper 2	GATA3, STAT6, IL4	24987392
	Fig. 4	gamma delta T	TRDC, TRGC2, TRGC1	31118283
	Fig. 4	NK	XCL1, FCGR3A, KLRD1, KLRF1	31477722
A subset of B lymphocytes	Fig. 5	GC B cells	BCL6,S1PR2,IRAG2,MKI67	30104629
	Fig. 5	Follicular B cells	FCER2,MS4A1, HLA-DRA	29988129
	Fig. 5	Plasma cells	SDC1,CD38,CD81,CD27,CXCR4	29988129
A subset of Myeloid cells	Fig. 5	Monocyte	CTSS, FCN1, S100A8, S100A9, LYZ, VCAN	33545035
	Fig. 5	Macrophage	LGMN, CTSB, CD14, FCGR3A	33545035
	Fig. 5	Alveolar-Mac	MARCO, FABP4, MCEMP1	33545035
	Fig. 5	cDC2	FCER1A,CD1C,CD1E	33545035
	Fig. 5	Cycling	STMN1, MKI67, TOP2A, CDK1	29967419

## Sheet: Supplementary Data 5
Supplementary Data 5. Top 50 differential expressed genes of PPLELC 6 subsets by snRNA-seq(tumor vs. nonmalignant tissue)
Target Cluster	Ensembl	Symbol	log2(FC)	adjusted.Pvalue	Qvalue
6	ENSG00000171791	BCL2	3.01476	3.71863e-154	3.02288e-153
6	ENSG00000196091	MYBPC1	2.94059	1.4632e-120	8.82489e-120
6	ENSG00000172403	SYNPO2	2.72711	5.40875e-133	3.57968e-132
6	ENSG00000230937	MIR205HG	2.6109	2.45714e-82	1.00417e-81
6	ENSG00000261115	TMEM178B	2.58478	1.68805e-108	8.89046e-108
6	ENSG00000179869	ABCA13	2.44789	2.78559e-104	1.40761e-103
6	ENSG00000206199	ANKUB1	2.42211	0	0
6	ENSG00000055208	TAB2	2.41245	0	0
6	ENSG00000176771	NCKAP5	2.3562	1.87335e-21	3.50256e-21
6	ENSG00000100324	TAK1	2.25763	6.39526e-198	7.24671e-197
6	ENSG00000114948	ADAM23	2.19632	7.86435e-111	4.2313e-110
6	ENSG00000175104	TRAF6	2.17804	2.14854e-58	6.50538e-58
6	ENSG00000169851	PCDH7	2.17233	3.20175e-24	6.28476e-24
6	ENSG00000171346	KRT15	2.16507	8.664e-36	2.02486e-35
6	ENSG00000185737	NRG3	2.08451	0	0
6	ENSG00000112964	GHR	2.04814	3.69559e-51	1.01986e-50
6	ENSG00000166669	TRAF3	2.0331	7.31503e-59	2.23294e-58
6	ENSG00000066468	FGFR2	2.03197	0	0
6	ENSG00000153956	CACNA2D1	2.01738	7.67347e-68	2.63246e-67
6	ENSG00000113600	C9	2.00923	1.2807e-40	3.19266e-40
6	ENSG00000172139	SLC9C1	1.98693	3.20201e-120	1.90055e-119
6	ENSG00000108950	FAM20A	1.96562	0	0
6	ENSG00000137818	RPLP1	1.94406	1.42889e-09	2.2263e-09
6	ENSG00000117020	AKT3	1.93488	0	0
6	ENSG00000110693	SOX6	1.9302	4.97244e-82	1.97805e-81
6	ENSG00000185499	MUC1	1.92717	0	0
6	ENSG00000149256	TENM4	1.90256	4.15377e-82	1.66122e-81
6	ENSG00000104921	FCER2	1.89801	1.42126e-160	1.16804e-159
6	ENSG00000185565	LSAMP	1.8951	3.51487e+94	8.37134e+93
6	ENSG00000051382	PIK3CB	1.87953	1.4514e+81	4.20395e+80
6	ENSG00000026508	CD44	1.86956	3.33671e+55	1.7022e+55
6	ENSG00000064655	EYA2	1.85314	1.51944e-125	9.63001e-125
6	ENSG00000042980	ADAM28	1.83136	4.34876e-55	1.26549e-54
6	ENSG00000228740	GABRG3-AS1	1.82607	0.0295414	0.0409132
6	ENSG00000116132	PRRX1	1.80733	0.000142129	0.000209653
6	ENSG00000123500	COL10A1	1.80456	4.466e-131	2.90434e-130
6	ENSG00000112378	TRAF5	1.70773	5.98376e-114	3.36472e-113
6	ENSG00000164236	ANKRD33B	1.69141	4.39319e-68	1.52108e-67
6	ENSG00000163347	CLDN1	1.67173	1.00033e-68	3.52886e-68
6	ENSG00000163492	CCDC141	1.66502	3.53868e+64	1.47436e+64
6	ENSG00000224533	TMLHE-AS1	1.64469	1.27075e-41	3.24352e-41
6	ENSG00000102871	TRADD	1.64066	4.7956e-62	1.5459e-61
6	ENSG00000136235	GPNMB	1.63932	2.83712e-40	7.00263e-40
6	ENSG00000186081	KRT5	1.62984	3.95527e-51	1.08751e-50
6	ENSG00000104432	IL7	1.62335	5.67077e-91	2.58598e-90
6	ENSG00000231609	EHBP1-AS1	1.60647	4.06745e-67	1.37644e-66
6	ENSG00000119866	BCL11A	1.59743	7.45468e-57	2.22117e-56
6	ENSG00000139304	PTPRQ	1.593	4.6131e+06	5.60975e+06
6	ENSG00000121380	BCL2L14	1.58855	2.96292e-144	2.19394e-143
6	ENSG00000183117	CSMD1	1.57245	2.10979e+11	2.41631e+11

## Sheet: Supplementary Data 6
Supplementary Data 6.Source data of Figure 2g, 2h and 2k
Samples	Age	Age Group	Gender	Sex	T（cm）	T	N	M	Grade	Smoking	vital state	AKT3 expression in cancer	AKT3 Group	FGFR2 expression in cancer	FGFR2 Group	followup months
PPLELC04	56	0	1	male	48*49mm	2	2	0	3	1	1	6	1	6	1	1
PPLELC01	48	0	2	female	13*12mm	1	0	0	1	2	0	2	0	9	1	6
PPLELC34	67	1	1	male	50*48mm	2	3	1	4	2	1	9	1	6	1	8
PPLELC35	65	1	1	male	56.4*42.8mm	3	3	0	3	2	0	9	1	9	1	9
PPLELC31	35	0	2	female	19*19mm	1	0	0	1	2	0	1	0	1	0	9
PPLELC33	60	1	2	female	12*8mm	1	0	0	1	2	0	1	0	8	1	11
PPLELC23	60	1	2	female	40*37mm	2	3	1	3	2	1	8	1	6	1	12
PPLELC02	53	0	1	male	82*58mm	4	3	1	3	2	1	9	1	12	1	14
PPLELC42	38	0	1	male	56*54mm	3	3	1	4	2	1	4	1	12	1	14
PPLELC41	45	0	1	male	74*80mm	4	2	0	3	2	0	2	0	9	1	14
PPLELC05	76	1	1	male	54*59mm	3	3	0	3	1	0	2	0	9	1	14
PPLELC07	51	0	2	female	10*8mm	1	0	0	1	2	0	1	0	1	0	15
PPLELC06	60	1	1	male	47*36mm	2	2	0	4	2	0	8	1	12	1	16
PPLELC32	62	1	2	female	91*91mm	4	2	0	3	2	0	6	1	9	1	18
PPLELC38	48	0	1	male	3*3mm	1	3	0	3	2	1	4	0	2	0	19
PPLELC40	43	0	1	male	25.3*16.9mm	1	0	0	1	2	0	1	0	1	0	19
PPLELC30	30	0	1	male	23*22mm	1	0	0	1	2	1	9	1	1	0	24
PPLELC27	37	0	2	female	54*42mm	3	2	0	3	1	0	2	0	9	1	24
PPLELC37	50	0	2	female	13*12mm	1	0	0	1	2	0	1	0	1	0	24
PPLELC29	67	1	2	female	38*29mm	2	2	0	3	2	0	2	0	6	1	25
PPLELC10	62	1	2	female	71*70mm	4	1	0	3	2	1	9	1	9	1	27
PPLELC03	54	0	2	female	10*10mm	1	0	0	4	1	0	2	0	1	0	27
PPLELC28	52	0	2	female	68*62mm	3	2	0	3	1	1	6	1	9	1	29
PPLELC26	52	0	2	female	51*36mm	3	2	0	3	2	0	4	1	6	1	30
PPLELC11	59	0	2	female	27.5*22mm	1	1	0	2	2	1	2	0	2	0	31
PPLELC39	60	1	2	female	31*27mm	2	3	0	3	2	0	1	0	3	0	32
PPLELC36	48	0	1	male	48*42mm	2	1	0	2	2	0	4	0	6	1	33
PPLELC17	73	1	2	female	36*29mm	2	2	0	3	1	0	9	1	3	0	34
PPLELC16	10	0	1	male	25*21mm	2	1	0	2	2	0	9	1	9	1	35
PPLELC21	61	1	1	male	62*57mm	3	0	0	3	2	1	9	1	6	1	36
PPLELC15	58	0	2	female	32*27mm	2	0	0	1	2	0	3	0	3	0	36
PPLELC25	57	0	2	female	20*18mm	1	0	0	1	2	0	2	0	1	0	36
PPLELC24	51	0	2	female	27.2*26.2mm	1	2	0	3	2	1	3	0	2	0	38
PPLELC22	62	1	2	female	131*75.1mm	4	2	0	2	2	0	3	0	1	0	40
PPLELC20	49	0	1	male	22*18mm	1	1	0	2	1	1	1	0	1	0	42
PPLELC12	56	0	1	male	44*32mm	2	3	0	3	2	0	1	0	2	1	44
PPLELC19	63	1	2	female	1.5*1.2mm	2	0	0	3	2	0	2	0	1	0	44
PPLELC18	62	1	1	male	46*31mm	2	3	0	3	2	0	9	1	6	1	45
PPLELC14	58	0	2	female	23*18mm	1	0	0	1	2	0	1	0	1	0	50
PPLELC13	55	0	2	female	38*37mm	2	2	0	3	2	0	2	0	2	0	52
PPLELC09	52	0	1	male	35*29mm	2	2	0	3	2	1	4	1	3	0	54
PPLELC08	43	0	1	male	37*18mm	2	2	1	3	1	0	1	0	3	0	58

## Sheet: Supplementary Data 7
Supplementary Data 7.Source data of Figure 3c
Treatment after days(D)	Enzastaurin						Erdafitinib						NC
0	491.52	446.061	451.584	530.604	547.514	625.193	565.16	505.009	517.177	441.615	435.921	632.127	474.134	603.584	506.93	468.915	475.54	489.624
6	372.371	330.538	305.854	362.404	416.813	388.161	366.084	363.665	517.177	487.104	314.303	458.205	488.19	623.771	571.674	537.99	562.063	524.631
12	315.042	216.558	261.916	257.792	270.351	254.714	336.09	304.733	275.339	291.417	289.329	315.129	576.275	847.385	742.134	608.033	633.13	589.668
18	225.89	176.359	199.539	217.872	203.404	145.974	300.194	250.136	171.929	188.966	208.196	238.908	667.857	995.381	808.798	738.893	763.019	714.124
24	110.712	141.576	152.733	175.954	160.142	124.402	181.959	243.396	140.935	143.964	134.799	191.47	741.419	962.349	884.913	788.774	887.33	802.926
30	99.4278	120.901	93.845	157.185	98.6737	110.462	162.316	169.593	122.07	130.459	118.245	167.99	883.584	1127.08	959.661	834.207	948.292	863.195
36	50.8387	74.6487	45.8669	114.997	64.2122	74.1512	97.3778	108.618	68.77	178.827	96.8888	48.5438	1012.13	1297.04	963.022	952.065	1092.48	939.782

## Sheet: Supplementary Data 8
Supplementary Data 8.Source data of Figure 3d
No.	Enzastaurin	Erdafitinib	NC
1	0.12	0.18	0.92
2	0.14	0.21	1.21
3	0.08	0.15	0.89
4	0.18	0.26	0.85
5	0.15	0.16	0.96
6	0.17	0.1	0.87

## Sheet: Supplementary Data 9
Supplementary Data 9.Source data of supplementary Figure 2d
Days after treatment(D)	Enzastaurin						Erdafitinib						NC
0	26.23	26.08	25.93	25.88	26.09	26.02	26.35	26.15	26.74	26.13	26.22	25.92	25.92	25.76	25.87	25.98	25.86	25.73
6	26.12	26.12	26.02	25.93	26.12	26.18	26.42	26.16	26.25	26.28	26.35	25.96	26.05	25.88	25.86	25.87	26.04	25.81
12	26.14	26.26	26.08	26.12	26.06	26.12	26.36	26.19	26.75	26.33	26.48	26.01	25.94	25.93	25.96	25.84	26.14	25.79
18	26.11	26.25	25.78	25.98	26.07	26.19	26.14	26.27	26.68	25.98	26.22	25.85	25.98	25.89	26.05	25.88	26.08	26.25
24	26.08	26.28	25.89	25.82	26.09	26.18	26.39	26.22	26.23	26.12	26.21	26.12	26.18	25.76	26.06	25.89	26.01	26.23
30	26.17	26.18	26.18	25.99	26.07	26.12	26.52	26.45	26.24	26.22	25.87	26.04	26.06	26.13	26.16	26.05	26.06	25.9
36	26.24	26.32	26.26	26.08	26.13	26.2	26.37	26.23	26.12	26.12	26.08	25.99	26.03	26.03	26.07	26.07	26.07	25.96

## Sheet: Supplementary Data 10
Supplementary Data 10.Source data of Figure 3e
	PPLELC			NC
	sensitivity	percentage	score	sensitivity	percentage	score
P-AKT	1	1	1	3	3	9
P-AKT	1	0	0	3	3	9
P-AKT	1	1	1	3	2	6
P-AKT	1	1	1	3	3	9
P-AKT	1	1	1	3	3	9
P-AKT	1	1	1	3	2	6
AKT3	3	3	9	3	3	9
AKT3	3	2	6	3	2	6
AKT3	3	3	9	3	3	9
AKT3	3	2	6	3	2	6
AKT3	3	2	6	3	3	9
AKT3	3	2	6	3	2	6

[truncated: 6 more sheets: Supplementary Data 11, Supplementary Data 12, Supplementary Data 13, Supplementary Data 14, Supplementary Data 15, Supplementary Data 16]
